# Supplementary material for: Adipocyte lipin 1 expression associates with human metabolic health and regulates systemic metabolism in mice
Source: J Clin Invest. 2024 Oct 15;134(23):e169722. doi: 10.1172/JCI169722 (PMC11601902; doi:10.1172/JCI169722)
Supplement: Supporting data values [file jci-134-169722-s067.xlsx]

## Sheet: Fig 1A
MHL	MHO	MUO
7.2665	6.8693	6.15456
6.41734	7.16135	6.6275
6.73164	6.78239	6.38877
8.14866	6.18484	6.18346
8.68284	7.08238	6.04147
7.29874	6.78796	6.19308
6.24496	6.55677	6.14735
8.11034	6.23485	6.24842
6.98695	6.11536	6.16352
6.46326	6.01812	6.06299
6.53643	6.55321	6.10372
8.25033	6.04839	6.06173
7.13488	6.29481	6.21588
7.35022	7.58356	6.12043
	7.32665	5.78711
	6.57653	6.19657
	6.37626	6.55759
	6.61015	6.10156
	6.8262	6.0465
	6.41376	5.97207
	5.94549	6.45612
	6.47113	6.70272
		6.29505
		6.39946
		6.01512

## Sheet: Fig 1B
X-Values	All data	MNL	MNO	MAO
686.775	7.2665	7.2665
641.24	6.41734	6.41734
693.593	6.73164	6.73164
711.836	8.14866	8.14866
637.717	8.68284	8.68284
931.269	7.29874	7.29874
470.288	6.24496	6.24496
744.016	8.11034	8.11034
796.308	6.98695	6.98695
379.243	6.46326	6.46326
355.001	6.53643	6.53643
1339.6	8.25033	8.25033
573.64	7.13488	7.13488
606.435	7.35022	7.35022
350.167	6.8693		6.8693
229.056	7.16135		7.16135
802.947	6.78239		6.78239
460.171	6.18484		6.18484
389.145	7.08238		7.08238
302.665	6.78796		6.78796
217.471	6.55677		6.55677
412.57	6.23485		6.23485
262.997	6.11536		6.11536
242.029	6.01812		6.01812
509.873	6.55321		6.55321
338.748	6.04839		6.04839
182.685	6.29481		6.29481
411.341	7.58356		7.58356
811.044	7.32665		7.32665
232.047	6.57653		6.57653
309.719	6.37626		6.37626
341.774	6.61015		6.61015
422.737	6.8262		6.8262
302.008	6.41376		6.41376
334.342	5.94549		5.94549
627.946	6.47113		6.47113
169.515	6.15456			6.15456
127.632	6.6275			6.6275
185.566	6.38877			6.38877
307.817	6.18346			6.18346
190.981	6.04147			6.04147
172.738	6.19307			6.19307
186.889	6.14735			6.14735
175.839	6.24842			6.24842
237.371	6.16352			6.16352
81.3804	6.06299			6.06299
242.908	6.10372			6.10372
99.7326	6.06173			6.06173
166.07	6.21588			6.21588
205.894	6.12043			6.12043
229.158	5.78711			5.78711
162.178	6.19657			6.19657
205.291	6.55759			6.55759
178.407	6.10156			6.10156
258.986	6.0465			6.0465
235.592	5.97207			5.97207
149.336	6.45612			6.45612
191.284	6.70272			6.70272
404.649	6.29505			6.29505
176.238	6.39946			6.39946
489.518	6.01512			6.01512
n	61
r	0.693686
r2	0.4812
p Value	5.73636e-10

## Sheet: Fig 1C
X-Values	All data	MHL	MHO	MUO
10.582	7.2665	7.2665
16.7403	6.41734	6.41734
14.6641	6.73164	6.73164
6.06652	8.14866	8.14866
12.2389	8.68284	8.68284
10.003	7.29874	7.29874
4.93142	6.24496	6.24496
14.9353	8.11034	8.11034
8.31705	6.98695	6.98695
11.3987	6.46326	6.46326
5.55101	6.53643	6.53643
12.1213	8.25033	8.25033
6.55695	7.13488	7.13488
18.9665	7.35022	7.35022
3.91452	6.8693		6.8693
3.28184	7.16135		7.16135
8.76725	6.78239		6.78239
8.10788	6.18484		6.18484
8.02261	7.08238		7.08238
6.66195	6.78796		6.78796
4.95676	6.55677		6.55677
7.24253	6.23485		6.23485
2.76888	6.11536		6.11536
4.23826	6.01812		6.01812
5.1032	6.55321		6.55321
4.69672	6.04839		6.04839
3.20975	6.29481		6.29481
2.37269	7.58356		7.58356
7.83341	7.32665		7.32665
4.71685	6.57653		6.57653
6.46316	6.37626		6.37626
5.6542	6.61015		6.61015
9.18059	6.8262		6.8262
6.05463	6.41376		6.41376
3.48972	5.94549		5.94549
8.22482	6.47113		6.47113
2.82733	6.15456			6.15456
1.45526	6.6275			6.6275
4.08716	6.38877			6.38877
2.92732	6.18346			6.18346
2.98673	6.04147			6.04147
2.27748	6.19307			6.19307
2.5445	6.14735			6.14735
1.98993	6.24842			6.24842
3.65798	6.16352			6.16352
2.07622	6.06299			6.06299
4.61686	6.10372			6.10372
1.69906	6.06173			6.06173
1.95484	6.21588			6.21588
3.36821	6.12043			6.12043
4.30318	5.78711			5.78711
2.00145	6.19657			6.19657
2.85866	6.55759			6.55759
3.45292	6.10156			6.10156
2.77453	6.0465			6.0465
3.87018	5.97207			5.97207
3.36401	6.45612			6.45612
3.23257	6.70272			6.70272
5.52842	6.29505			6.29505
1.642	6.39946			6.39946
3.96151	6.01512			6.01512
n	61
r	0.56542
r2	0.3197
p Value	2.05551e-06

## Sheet: Fig 1D
X-Values	All data	MHL	MHO	MUO
4.79	7.2665	7.2665
11.46	6.41734	6.41734
10.92	6.73164	6.73164
20.43	8.14866	8.14866
11.35	8.68284	8.68284
11.83	7.29874	7.29874
15.87	6.24496	6.24496
7.53	8.11034	8.11034
8.74	6.98695	6.98695
20.99	6.46326	6.46326
25.01	6.53643	6.53643
8.43	8.25033	8.25033
24.18	7.13488	7.13488
15.01	7.35022	7.35022
10.92	6.8693		6.8693
21.89	7.16135		7.16135
23.28	6.78239		6.78239
12.77	6.18484		6.18484
22.68	7.08238		7.08238
24.08	6.78796		6.78796
17.24	6.55677		6.55677
27.42	6.23485		6.23485
33.34	6.11536		6.11536
15.58	6.01812		6.01812
13.44	6.55321		6.55321
41.22	6.04839		6.04839
33.58	6.29481		6.29481
	7.58356		7.58356
19.41	7.32665		7.32665
20.44	6.57653		6.57653
8.27	6.37626		6.37626
11.78	6.61015		6.61015
16.16	6.8262		6.8262
12.503	6.41376		6.41376
42.28	5.94549		5.94549
19.535	6.47113		6.47113
30.25	6.15456			6.15456
51.93	6.6275			6.6275
	6.38877			6.38877
37.36	6.18346			6.18346
	6.04147			6.04147
13.27	6.19307			6.19307
45.906	6.14735			6.14735
39.85	6.24842			6.24842
29.54	6.16352			6.16352
39.07	6.06299			6.06299
49.15	6.10372			6.10372
40.72	6.06173			6.06173
33.397	6.21588			6.21588
44.56	6.12043			6.12043
49.18	5.78711			5.78711
39.61	6.19657			6.19657
41.46	6.55759			6.55759
36.89	6.10156			6.10156
42.23	6.0465			6.0465
30.7	5.97207			5.97207
69.4	6.45612			6.45612
21.1	6.70272			6.70272
37.19	6.29505			6.29505
27.81	6.39946			6.39946
47.48	6.01512			6.01512
n	58
r	0.595483
r2	0.3546
p Value	8.19451e-07

## Sheet: Fig 2A
Weeks	WT LFD										Adn-Lpin1 -/- LFD										WT HFD										Adn-Lpin1 -/- HFD
0	23.2	22.5	18.3	20.4	18.9	20.4	23.6				21.9	20.7	23	22	21.3	20.9	27				22.4	24	24.2	22.3	23.6	23.1	23.2	21.5			22.5	21.2	23.3	22.3	22.8	22.1	22.3	20.1	22
1	25.7	22.5	20.8	21.7	20.9						22.6	21.5	23	23.2	23.3						25	26.2	25.9	24.5	24.2	24.3	24	24			23.7	22	25	23.2	23.4	22.7	22.3	20.6	22.3
2	26.9	23.5	22.1	22.9	22.3	23.3	25.1				22.8	22.4	22.5	24.2	23.3	21.6	28.9				27	28	27	27.1	25.6	26.8	25.6	26.1			25.3	23	26.2	25.5	24.3	23.9	23.1	21.9	23.1
3	28.1	24.3	23	23.4	22.9	30.2	26.5				22.9	23.4	22.9	25.1	24	22.6	30.7				30	30.3	29	30.2	31	29.7	27.7	27			27.2	24.6	29.3	27.8	26.5	25.6	24	23.1	23.6
4	29.3	25.6	24.1	24	23.9	31.3	27				23.6	24.9	24	26.2	24.8	21.8	30.4				32.2	32.2	31.5	32.8	33.2	32.7	31.9	29.1			28.5	25.4	30.7	29.2	29.1	28.4	25.5	26.1	24.8
5	29.8	25.3	24.3	25.4	25.3	32.8	29.1				24.5	24.6	23.9	25.9	24.9	24.3	32.3				30.8	31.8	31.3	32.9	34.7	33.7					27.7	26.2	32.1	30.5

## Sheet: Fig 2B
	WT LFD									Lpin1 -/- LFD									WT HFD									Lpin1 -/- HFD
Lean	20.41	20.04	19.3	19.19	19.15	20.96	20.53			20.21	19.99	20.43	25.2	20.52	18.45	20.01	23.8		19.59	20.93	20.88	19.88	22.05	20.56	20.94	19.85		21.68	20.48	23.23	22.17	17.85	27.71	20.66	19.12	21.52
Fat	7.84	4.31	3.89	4.38	4.32	9.01	5.83			2.67	2.67	2.55	2.87	3.41	1.98	2.29	5.36		11.52	10.2	9.49	11.94	11.2	12.12	10.3	7.45		6.26	4.9	7.16	6.46	5.93	5.32	3.96	5.09	2.84

## Sheet: Fig 2C
	WT									Adn-Lpin1-/-
LFD	26.7577	17.0356	16.4135	18.25	18.0753	29.0735	21.5926			11.3136	11.2658	10.7143	11.3889	13.8057	9.08257	9.82833	17.6316
HFD	35.7764	31.677	30.2229	36.4024	33.6336	37.0642	32.0872	25.9582		21.9649	19.2913	23.3225	22.1233	20.807	19.4161	16.1633	19.9608	11.5918

## Sheet: Fig 2D
	WT										Adn-Lpin1 -/-
LFD	3.30667	2.04297	1.93416	2.512	2.38618	3.99379	3.375				0.923404	0.751037	0.565217	0.996	1.71429	0.399123	0.418033	1.63666
HFD	6.16129	5.60976	5.58912	6.47565	7.08571	6.01796	5.04673	4.46367			1.89394	1.99379	2.15033	2.00687	1.85017	1.40072	1.16863	1.94466	0.654618

## Sheet: Fig 2E
	WT										Adn-Lpin1-/-
LFD	1.75667	1.39453	1.19753	1.74	1.28049	2.48758	1.71786				0.954357	0.986957	0.508	0.945378	0.701754	0.668033	1.13505
HFD	2.76774	2.20732	2.36254	2.15759	2.88857	3.17365	2.78816	4.11765			1.46591	1.63044	1.94771	1.60137	1.50174	1.25632	1.06667	1.65613	0.64257

## Sheet: Fig 2F
	WT								Adn-Lpin1-/-
LFD	0.81	1.13	0.92	0.99	1.13	0.96	1.07		0.46	0.36	0.79	0.48	0.47	0.56	0.67	0.82
HFD	0.51	0.57		0.64	0.47	0.61	0.66	0.62	0.42	0.55	0.48	0.64	0.36	0.57	0.39	0.46

[truncated: 90 more sheets: Fig 2G, Fig 2H, Fig 2I, Fig 2J, Fig 2K, Fig 2L, Fig 2M, Fig 2N, Fig 2O, Fig 3A, Fig 3B, Fig 3C, Fig 3D, Fig 3E, Fig 3F, Fig 3G, Fig 3H, Fig 4A, Fig 4B, Fig 4C …]
